# Supplementary material for: Factors Influencing Healthcare Experience of Patients with Self-Declared Diabetes: A Cross-Sectional Population-Based Study in the Basque Country
Source: Healthcare (Basel). 2021 Apr 28;9(5):509. doi: 10.3390/healthcare9050509 (PMC8145886; doi:10.3390/healthcare9050509)
Supplement: Supplementary file 1 [file healthcare-09-00509-s001.zip]

Archive with 1 entries (1 files):
- healthcare-1186297-supplementary.pdf
